# Supplementary material for: Nutritionally Optimized, Culturally Acceptable, Cost-Minimized Diets for Low Income Ghanaian Families Using Linear Programming
Source: Nutrients. 2018 Apr 7;10(4):461. doi: 10.3390/nu10040461 (PMC5946246; doi:10.3390/nu10040461)
Supplement: Supplementary file 1 [file nutrients-10-00461-s001.zip]

Archive with 1 entries (1 files):
- nutrients-286014-supplementary.xlsx
