# Supplementary material for: Nutritionally Optimized, Culturally Acceptable, Cost-Minimized Diets for Low Income Ghanaian Families Using Linear Programming
Source: Nutrients. 2018 Apr 7;10(4):461. doi: 10.3390/nu10040461 (PMC5946246; doi:10.3390/nu10040461)
Supplement: Supplementary file 1 [file nutrients-10-00461-s001.zip › nutrients-286014-supplementary.xlsx]

## Sheet: Food List
Food group	Food category	Food name	Available …
	(as classified in the Food Balance Sheets)		… in urban areas	… in rural areas	… as wild foods
Cereals & cereal products	Rice (Milled Equivalent)	Rice, brown, wholegrain, raw	x	x
		Rice, flour, white, raw	x
		Rice, jasmine, long grain, raw		x
		Rice, jasmine, short grain, raw		x
		Rice, Thai fragrant, raw	x
		Rice, white, polished, raw	x	x
		Rice, white, raw	x	x
	Maize and products	All-Bran, Kelloggs	x
		Banku flour	x
		Bran Flakes, Bokomo	x
		Cornflakes, Bokomo	x
		Cornflakes, kelloggs, original	x
		Kenkey fante, maize version	x	x
		Kenkey, white version		x
		Maize, white, flour refined	x	x
		Maize, white, whole kernel, dried, raw	x
		Maize, yellow, flour of whole-grain	x
		Maize, yellow, whole kernel, dried, raw	x	x
		Special K, Kelloggs	x
		Tom Brown, flour, dried	x	x
		Weet-bix, Bokomo	x
		Weet-bix, whole grain, Bokomo	x
	Wheat and barley products	Bread rolls, white	x
		Bread, "butterbread"	x	x
		Bread, "sugarbread"	x	x
		Bread, "teabread"	x	x
		Bread, wheat, white	x	x
		Bread, wheat, white for toasting	x
		Bread, wheat, wholemeal	x
		Brown bread wheat flour (Brand: Snowflake)	x
		Macaroni, dried, raw	x	x
		Noodles, Indomie, enriched, chicken flavor, raw	x	x
		Spaghetti, corn, dried	x
		Spaghetti, wheat, dried	x	x
		Wheat flour, nonrefined, raw	x
		Wheat flour, white	x	x
		Wheat, whole grains, raw	x	x
	Other cereal products	Buckwheat, dried, raw	x
		Millet, red, whole grain, raw	x
		Millet, whole grain, flour (with bran)	x	x
		Millet, whole grain, raw	x	x
		Oats, dried, raw	x	x
		Pearl millet, whole grain, raw (with bran)	x
Roots and tubers	Cassava and products	Cassava sweet, tuber, dried	x
		Cassava, flour, gari (grinded), white	x	x
		Cassava, flour, gari (grinded), yellow	x	x
		Cassava, tuber, raw	x	x
	Yams	Water yam, tuber, raw		x
		Yam tuber, raw	x	x
	Other roots and tubers	Cocoyam, tuber, raw	x	x
		Tiger nut, tuber dried	x
		Ginger, root, raw	x	x
		Ginger, root, dried, powder	x
		Sweet potato, yellow, raw	x
		Potato, raw	x
Sugar crops and sweeteners	Sugar (Raw Equivalent)	Sugar, brown, unrefined	x
		Sugar, white	x	x
	Honey	Honey	x
Pulses	Pulses and their products	Rice bean, plain red, small, dried		x
		Bean, Jacob’s Cattle bean, white with "black splash", dried, raw	x
		Beans, baked, regular	x
		"Okogrono", bean, dried		x
		Chickpeas, dried, raw	x
		Cowpea, brown, dried, raw	x
		Cowpea, red, dried, raw	x	x
		Cowpea, white, dried, raw	x	x
		Lentils, green, dried, raw	x
		Lentils, brown, whole, dried, raw	x
		Lentils, red, dried, raw	x
Nuts, seeds and their products	Nuts and products	Cashew nut, raw	x
		Coconut, whole, immature kernel, fresh, raw	x	x
		Coconut, whole, mature kernel, fresh, raw	x	x
		Colanut, raw		x
Oil-bearing crops	Oil-bearing crops	Bambara groundnut, mix of different colored beans, dried, raw	x
		Beans, bambara, light yellow, dried, raw	x
		Groundnut paste		x
		Groundnut paste	x
		Groundnut, dried, raw	x	x
		Groundnut, roasted	x	x
		Groundnut, roasted, salted	x	x
		Soya bean, dried, raw	x	x
		Soya bean, flour	x	x
		Melonseed, slightly salted, raw	x
		Melonseed, white, dried		x
Vegetables and their products	Tomatoes and products	Tomato, cherry, raw		x
		Tomato, red, ripe, raw	x	x
		Tomato paste, concentrated	x	x
	Onions	Onion, red, raw	x	x
		Onion, shallot, raw	x	x
		Onion, spring onion, raw	x
		Onion, white, raw	x	x
		Onion, yellow, raw	x
	Vegetables, Other	African locust bean leaves, "Dawadawa"			x
		Amaranthe leaves			x
		Avocado, whole, raw	x
		Beans, green, raw	x
		Brinjals, (dark eggplant)	x
		Butternut squash, raw	x
		Cabbage, green, raw	x
		Cabbage, white, raw	x	x
		Calabash, raw	x
		Carrot, raw	x	x
		Cassava leaves			x
		Cauliflower, raw	x
		Celery, raw	x
		Chili, dried, powdered or whole	x	x
		Chili, green, raw	x	x
		Chili, red, fresh, raw	x	x
		Cocoyam, leaves, raw	x	x
		Cucumber, raw	x
		Dandelion			x
		Eggplant, raw	x
		Eggplant, raw	x
		False sesame, leaves, dried	x
		Garden egg, african eggplant, raw	x	x
		Garden egg, leaves, raw	x	x	x
		Garlic, dried, powder		x
		Garlic, raw	x	x
		Jute (bush-okra) leaves, raw	x	x
		Jute, jew's mallow, leafs, Ademe leafs			x
		Lettuce, raw	x
		Moringa			x
		Okra fruit, raw	x	x
		Okra leaves			x
		Okra, dried, grounded	x	x
		Oyster mushroom, raw	x
		Pak Choy, raw	x
		Parsley, fresh	x
		Pepper, sweet, green, raw	x
		Pepper, sweet, red, raw	x	x
		Radish, white	x
		Termitomyces schimperi mushroom, white, long, raw			x
		Water leaf			x
Fruits	Citrus fruits	Grapefruit, raw	x
		Juice, grapefruit, canned, unsweetened	x
		Juice, orange, unsweetened	x
		Lemon, raw		x
		Lime, raw	x
		Orange, raw	x
		Tangerine	x
	Plantains	Plantain, ripe, raw	x	x
	Bananas	Banana, white flesh, raw	x	x
		Banana, yellow flesh, raw	x
	Other fruits	Apple, with skin, raw	x
		Juice, apple, canned or bottled	x
		Pineapple, whole, raw	x
		Grape, red, raw	x
		Turkey berry, raw	x
		Cantaloupe, raw	x
		Guava, fruit, raw		x
		Kiwi,fresh	x
		Mango, deep orange flesh	x	x	x
		Mango, orange flesh,raw	x
		Mango, mini, raw	x
		Nectarine, fresh	x
		Papaya, fruit, raw	x	x
		Passion fruit, granadilla, whole	x
		Pears, fresh	x
		Plum, red, raw	x
		Pomegranate, raw	x
		Starfruit, raw	x
		Sugar apple, fruit, raw	x
		Velvet tamarind, shelled, fresh, raw	x
		Watermelon, fruit, raw	x
		Nectar, Mango, canned	x
Stimulating crops	Coffee and products	Coffee, instant, powder	x	x
	Cocoa Beans and products	Cocoa, powder, raw	x	x
Animal & vegetable oils & fats	Animal & vegetable oils & fats	Palm oil, red	x	x
		Palm oil, refined	x
		Palm nut cream, Leemex	x
		Soya oil	x
		Sun flower oil	x
		Olive oil	x	x
		Vegetable oil	x	x
		Canola oil	x
		Margarine, fortified	x
Beverages	Beverages	Beer european (4.4 % alcohol)	x
		Beer, Star, 5% alcohol	x	x
		Soymilk, Lactasoy, chocolate	x
		Soymilk, Lactasoy, regular	x
		Soymilk, Alpro, unsweetened	x
		Soymilk, Alpro, sweetened	x
		Soymilk, Alpro, with almond	x
		Soymilk, Alpro, bio	x
		Soymilk, Alpro, coconut, original	x
		Soymilk, Alpro, chocolate	x
		Soymilk, Vitamilk, double choco shake	x
		Soymilk, Vitamilk, regular, UHT, soymilk	x
		Soymilk, Vitamilk Energy	x
		Soymilk, Vitamilk, strawberry juice	x
		Soymilk, Vitamilk, UHT, soymilk	x
		Soymilk, GoodHope, regular	x
Products from slaughtered animals	Poultry Meat	Chicken, back with bone, frozen	x	x
		Chicken giblets, raw		x
		Chicken, gizzard, raw	x
		Chicken, gizzard, raw, frozen	x
		Chicken, ground	x
		Chicken, leg, with bone, frozen	x	x
		Chicken, thigh, with bone, skinless, frozen, raw	x	x
		Chicken, thigh, with bone and skin, frozen, raw	x	x
		Chicken, thigh, frozen, raw	x	x
		Chicken, sausage, frozen	x
		Chicken, dark meat, flesh and skin, raw	x	x
		Chicken, dark meat, flesh, raw	x	x
		Chicken, light meat, flesh and skin, raw		x
		Chicken, light meat, flesh, raw		x
		Chicken, whole, raw	x
		Turkey, leg		x
		Turkey, wings, with bones		x
		Chicken, whole, headless, raw		x
		Chicken, wings, frozen, raw	x	x
	Bovine Meat	Beef, ground, 10 % fat, raw	x
		Beef, ground, 3-7% fat, raw	x
		Beef, meat, 15-20% fat, boneless, raw	x	x
		Beef, meat, approx. 30 % fat, with bones, raw	x	x
		Beef, meat, approx. 30 % fat, boneless, raw	x	x
		Beef, meat, cured, corned, canned	x	x
		Beef, meat, lean, boneless, raw	x	x
		Beef, meat, lean, cured, dried	x
		Beef, thigh, boneless, raw	x	x
		Beef, thigh, with bones, raw	x	x
		Biltong sticks, meat, dried	x
	Other meats	Goat, meat, with bones, raw	x	x
		Goat, meat, raw	x	x
		Pig, foot, frozen, raw		x
		Pork, meat, with bones, raw		x
		Pork, meat, approx. 20 % fat, boneless, raw	x
		Snail, with shell, alive	x	x	x
	Offals, Edible	Beef liver, raw	x	x
		Chicken, liver, raw		x
		Chicken, gizzard, raw		x
		Chicken, gizzard, raw, frozen		x
		Goat, liver	x	x
		Beef, kidney, raw	x	x
		Goat, kidney, raw	x
		Beef, heart, raw	x	x
		Beef, tripe, raw, frozen	x	x
		Beef, tripe, raw	x	x
		Goat, tripe, raw	x
Products from live animals	Eggs	Egg, chicken, raw	x	x
	Butter, Ghee	Butter, from cow's milk (without salt)	x
	Milk and products	Cheddar	x
		Cheese, Gouda	x
		Countre, flavoured UHT milk, chocolate, 3,38% fat	x
		Cream, 13 % fat	x
		Cream, whipping, 38 % fat	x
		Milk, cow, canned, condensed, sweetened		x
		Milk, cow, partly skimmed, 1.5 % fat	x
		Milk, cow, powder, whole	x
		Milk, cow, skimmed, 0.5 % fat	x
		Milk, cow, whole, 0.1 % fat (includes pasteurised, sterilised and UHT)	x
		Milk, cow, whole, 1.5 % fat (includes pasteurised, sterilised and UHT)	x
		Milk, cow, whole, 3.5 % fat (includes pasteurised, sterilised and UHT)	x
		Milk, Incolac, flavoured, banana, 3,2% fat	x	x
		Mulik, flavoured UHT milk, banana, 3,6% fat	x
		Mulik, flavoured UHT milk, chocolate, 3,6% fat	x
		Mulik, flavoured UHT milk, strawberry, 3,6% fat	x
		Mulik, flavoured UHT milk, vanilla, 3,6% fat	x
		Yoghurt, whole milk, UHT, plain	x
		Yoghurt, whole milk, with fruits	x
Fish & seafood	Fish & seafood	African ghost crab, "Sea crab", fresh, whole, raw	x
		Anchovy, smoked		x
		Anchovy, sundried		x
		Barracuda, slice, raw	x
		Bluerunner, smoked		x
		Bumper, "Dzogie", smoked		x
		Bycatch fish, mix of different types, dried, salted	x
		Cassava croaker, raw	x
		Catfish, smoked	x	x
		Crab, grey, fresh, alive	x
		Doctorfish, raw	x
		Doctorfish, whole, smoked	x
		European Barracuda "Edué", fish, smoked	x
		Groupper, whole	x
		Hake, fish, frozen	x
		Herring, raw	x
		Herring, salted, eaten whole, dried	x
		Herring, smoked	x	x
		Horse mackerel, whole, frozen	x	x
		Land crab, (aka. rainbow crab), fresh, alive	x
		Mackerel, dried		x
		Mackerel in tomato sauce, canned	x	x
		Mackerel, frozen, raw	x	x
		Mackerel, smoked, half (the head part)		x
		Mackerel, smoked, half (the tail part)		x
		Mackerel, whole, smoked	x	x
		Mackerel, smoked, salted	x
		Mudfish, fried, salted		x
		Mudfish, dried	x	x
		Mudfish, smoked	x	x
		Red snapper, raw, whole	x	x
		Red snapper, smoked, whole	x
		Sardine, raw	x	x
		Sardines in oil, canned (drained solids with bone)	x	x
		Sardines in tomato sauce	x	x
		Sardine, smoked		x
		Seabream, whole, raw	x
		Solefish, slice, raw	x
		Squid, raw	x
		Tilapia, dried, salted	x	x
		Tilapia, freshly dried	x
		Tilapia, raw	x	x
		Tilapia, smoked	x	x
		Tuna in soya oil, canned	x
		Tuna, raw	x
		Tuna, smoked	x
		Whitefish, raw, frozen		x
Miscellaneous		Vinegar	x
		Salt, iodized	x	x
		Salt, noniodized	x	x
